# Supplementary material for: Optimization of Chromium Removal Conditions from Tanned Leather Waste for Collagen Valorization
Source: Polymers (Basel). 2025 Aug 27;17(17):2319. doi: 10.3390/polym17172319 (PMC12431349; doi:10.3390/polym17172319)
Supplement: Supplementary file 1 [file polymers-17-02319-s001.zip]

Archive with 1 entries (1 files):
- polymers-3796426-supplementary.pdf
